# Supplementary material for: Molecular Characterization and Expression Profiling of Odorant-Binding Proteins in Apolygus lucorum
Source: PLoS One. 2015 Oct 14;10(10):e0140562. doi: 10.1371/journal.pone.0140562 (PMC4605488; doi:10.1371/journal.pone.0140562)
Supplement: S5 Table — (XLSX) [file pone.0140562.s005.xlsx]

## Sheet: Sheet1
Supplementary materials
S5 Table. Comparison of A. lucorum OBP proteins sequences
sequences	AlucOBP1	AlucOBP2	AlucOBP3	AlucOBP4	AlucOBP5	AlucOBP6	AlucOBP7	AlucOBP8	AlucOBP9	AlucOBP10	AlucOBP11	AlucOBP12	AlucOBP13	AlucOBP14	AlucOBP15	AlucOBP16	AlucOBP17	AlucOBP18	AlucOBP19	AlucOBP20	AlucOBP21	AlucOBP22	AlucOBP23	AlucOBP24	AlucOBP25	AlucOBP26	AlucOBP27	AlucOBP28	AlucOBP29	AlucOBP30	AlucOBP31	AlucOBP32	AlucOBP33	AlucOBP34	AlucOBP35	AlucOBP36	AlucOBP37	AlucOBP38
AlucOBP1	ID	0.078	0.161	0.09	0.076	0.241	0.095	0.108	0.09	0.055	0.127	0.395	0.095	0.085	0.08	0.085	0.07	0.07	0.075	0.227	0.085	0.08	0.195	0.095	0.161	0.085	0.083	0.07	0.148	0.106	0.165	0.202	0.09	0.083	0.111	0.075	0.101	0.073
AlucOBP2	0.078	ID	0.09	0.073	0.055	0.085	0.045	0.085	0.056	0.073	0.107	0.089	0.075	0.057	0.046	0.097	0.051	0.086	0.057	0.1	0.04	0.086	0.082	0.063	0.084	0.062	0.043	0.076	0.11	0.041	0.084	0.095	0.057	0.038	0.074	0.063	0.068	0.077
AlucOBP3	0.161	0.09	ID	0.095	0.104	0.212	0.092	0.08	0.087	0.063	0.171	0.147	0.091	0.077	0.086	0.057	0.067	0.092	0.101	0.219	0.067	0.058	0.337	0.092	0.565	0.082	0.07	0.071	0.186	0.075	0.572	0.156	0.096	0.06	0.072	0.082	0.077	0.07
AlucOBP4	0.09	0.073	0.095	ID	0.092	0.095	0.122	0.106	0.113	0.082	0.081	0.123	0.081	0.08	0.109	0.101	0.093	0.146	0.104	0.123	0.128	0.098	0.08	0.096	0.1	0.12	0.105	0.102	0.063	0.1	0.1	0.094	0.135	0.101	0.081	0.098	0.119	0.099
AlucOBP5	0.076	0.055	0.104	0.092	ID	0.1	0.162	0.125	0.155	0.139	0.067	0.09	0.104	0.163	0.138	0.149	0.129	0.367	0.153	0.095	0.196	0.142	0.092	0.142	0.095	0.215	0.139	0.121	0.069	0.528	0.1	0.072	0.135	0.142	0.147	0.146	0.18	0.156
AlucOBP6	0.241	0.085	0.212	0.095	0.1	ID	0.076	0.08	0.076	0.076	0.194	0.225	0.071	0.096	0.071	0.09	0.091	0.092	0.091	0.428	0.066	0.071	0.228	0.081	0.245	0.076	0.104	0.056	0.164	0.075	0.211	0.203	0.101	0.09	0.112	0.066	0.071	0.084
AlucOBP7	0.095	0.045	0.092	0.122	0.162	0.076	ID	0.171	0.23	0.177	0.075	0.07	0.14	0.146	0.183	0.203	0.132	0.184	0.233	0.086	0.466	0.186	0.079	0.185	0.077	0.218	0.191	0.116	0.068	0.151	0.086	0.071	0.229	0.173	0.112	0.188	0.206	0.196
AlucOBP8	0.108	0.085	0.08	0.106	0.125	0.08	0.171	ID	0.121	0.103	0.08	0.074	0.126	0.122	0.141	0.145	0.213	0.14	0.156	0.065	0.171	0.135	0.069	0.12	0.084	0.108	0.13	0.154	0.057	0.129	0.089	0.086	0.111	0.121	0.127	0.129	0.136	0.159
AlucOBP9	0.09	0.056	0.087	0.113	0.155	0.076	0.23	0.121	ID	0.63	0.089	0.095	0.177	0.152	0.208	0.273	0.164	0.181	0.292	0.06	0.243	0.165	0.07	0.159	0.067	0.218	0.183	0.13	0.068	0.15	0.077	0.098	0.193	0.151	0.113	0.461	0.273	0.2
AlucOBP10	0.055	0.073	0.063	0.082	0.139	0.076	0.177	0.103	0.63	ID	0.084	0.055	0.127	0.108	0.177	0.193	0.125	0.142	0.203	0.065	0.189	0.133	0.065	0.122	0.091	0.155	0.159	0.112	0.048	0.138	0.082	0.092	0.135	0.151	0.075	0.261	0.191	0.175
AlucOBP11	0.127	0.107	0.171	0.081	0.067	0.194	0.075	0.08	0.089	0.084	ID	0.136	0.05	0.085	0.079	0.104	0.08	0.075	0.1	0.216	0.09	0.065	0.133	0.09	0.161	0.09	0.07	0.048	0.097	0.055	0.135	0.135	0.06	0.062	0.06	0.065	0.06	0.08
AlucOBP12	0.395	0.089	0.147	0.123	0.09	0.225	0.07	0.074	0.095	0.055	0.136	ID	0.095	0.111	0.095	0.085	0.065	0.085	0.07	0.205	0.08	0.08	0.166	0.085	0.142	0.085	0.078	0.075	0.144	0.087	0.165	0.2	0.09	0.054	0.106	0.085	0.095	0.068
AlucOBP13	0.095	0.075	0.091	0.081	0.104	0.071	0.14	0.126	0.177	0.127	0.05	0.095	ID	0.089	0.144	0.126	0.085	0.101	0.155	0.076	0.165	0.123	0.093	0.071	0.066	0.121	0.136	0.111	0.077	0.079	0.076	0.126	0.141	0.109	0.124	0.142	0.141	0.155
AlucOBP14	0.085	0.057	0.077	0.08	0.163	0.096	0.146	0.122	0.152	0.108	0.085	0.111	0.089	ID	0.159	0.137	0.174	0.164	0.169	0.086	0.186	0.549	0.079	0.464	0.057	0.125	0.138	0.085	0.073	0.134	0.072	0.098	0.163	0.145	0.143	0.18	0.194	0.153
AlucOBP15	0.08	0.046	0.086	0.109	0.138	0.071	0.183	0.141	0.208	0.177	0.079	0.095	0.144	0.159	ID	0.25	0.088	0.144	0.176	0.045	0.164	0.171	0.074	0.12	0.081	0.131	0.124	0.083	0.043	0.103	0.086	0.091	0.191	0.105	0.116	0.173	0.175	0.169
AlucOBP16	0.085	0.097	0.057	0.101	0.149	0.09	0.203	0.145	0.273	0.193	0.104	0.085	0.126	0.137	0.25	ID	0.157	0.161	0.198	0.09	0.177	0.13	0.074	0.116	0.057	0.161	0.181	0.109	0.091	0.113	0.057	0.065	0.158	0.159	0.143	0.251	0.197	0.198
AlucOBP17	0.07	0.051	0.067	0.093	0.129	0.091	0.132	0.213	0.164	0.125	0.08	0.065	0.085	0.174	0.088	0.157	ID	0.146	0.153	0.081	0.139	0.15	0.079	0.156	0.048	0.135	0.152	0.133	0.088	0.127	0.062	0.12	0.102	0.124	0.138	0.153	0.152	0.127
AlucOBP18	0.07	0.086	0.092	0.146	0.367	0.092	0.184	0.14	0.181	0.142	0.075	0.085	0.101	0.164	0.144	0.161	0.146	ID	0.178	0.071	0.203	0.139	0.065	0.152	0.086	0.398	0.118	0.109	0.087	0.289	0.082	0.076	0.119	0.169	0.153	0.183	0.191	0.125
AlucOBP19	0.075	0.057	0.101	0.104	0.153	0.091	0.233	0.156	0.292	0.203	0.1	0.07	0.155	0.169	0.176	0.198	0.153	0.178	ID	0.101	0.233	0.15	0.074	0.198	0.077	0.165	0.17	0.107	0.048	0.119	0.096	0.109	0.169	0.135	0.127	0.253	0.477	0.187
AlucOBP20	0.227	0.1	0.219	0.123	0.095	0.428	0.086	0.065	0.06	0.065	0.216	0.205	0.076	0.086	0.045	0.09	0.081	0.071	0.101	ID	0.096	0.086	0.244	0.091	0.266	0.081	0.084	0.076	0.113	0.074	0.238	0.202	0.101	0.059	0.091	0.096	0.091	0.074
AlucOBP21	0.085	0.04	0.067	0.128	0.196	0.066	0.466	0.171	0.243	0.189	0.09	0.08	0.165	0.186	0.164	0.177	0.139	0.203	0.233	0.096	ID	0.206	0.112	0.234	0.082	0.19	0.222	0.165	0.078	0.162	0.067	0.071	0.191	0.179	0.119	0.272	0.212	0.24
AlucOBP22	0.08	0.086	0.058	0.098	0.142	0.071	0.186	0.135	0.165	0.133	0.065	0.08	0.123	0.549	0.171	0.13	0.15	0.139	0.15	0.086	0.206	ID	0.06	0.535	0.053	0.14	0.165	0.079	0.054	0.117	0.062	0.071	0.169	0.129	0.132	0.2	0.207	0.192
AlucOBP23	0.195	0.082	0.337	0.08	0.092	0.228	0.079	0.069	0.07	0.065	0.133	0.166	0.093	0.079	0.074	0.074	0.079	0.065	0.074	0.244	0.112	0.06	ID	0.079	0.373	0.088	0.077	0.079	0.178	0.06	0.362	0.148	0.055	0.082	0.074	0.093	0.07	0.063
AlucOBP24	0.095	0.063	0.092	0.096	0.142	0.081	0.185	0.12	0.159	0.122	0.09	0.085	0.071	0.464	0.12	0.116	0.156	0.152	0.198	0.091	0.234	0.535	0.079	ID	0.057	0.134	0.18	0.063	0.078	0.152	0.086	0.081	0.182	0.153	0.121	0.161	0.217	0.153
AlucOBP25	0.161	0.084	0.565	0.1	0.095	0.245	0.077	0.084	0.067	0.091	0.161	0.142	0.066	0.057	0.081	0.057	0.048	0.086	0.077	0.266	0.082	0.053	0.373	0.057	ID	0.091	0.07	0.071	0.195	0.066	0.668	0.183	0.086	0.055	0.082	0.091	0.082	0.065
AlucOBP26	0.085	0.062	0.082	0.12	0.215	0.076	0.218	0.108	0.218	0.155	0.09	0.085	0.121	0.125	0.131	0.161	0.135	0.398	0.165	0.081	0.19	0.14	0.088	0.134	0.091	ID	0.131	0.09	0.082	0.204	0.096	0.086	0.15	0.176	0.146	0.196	0.126	0.138
AlucOBP27	0.083	0.043	0.07	0.105	0.139	0.104	0.191	0.13	0.183	0.159	0.07	0.078	0.136	0.138	0.124	0.181	0.152	0.118	0.17	0.084	0.222	0.165	0.077	0.18	0.07	0.131	ID	0.123	0.085	0.127	0.07	0.101	0.176	0.171	0.175	0.174	0.187	0.585
AlucOBP28	0.07	0.076	0.071	0.102	0.121	0.056	0.116	0.154	0.13	0.112	0.048	0.075	0.111	0.085	0.083	0.109	0.133	0.109	0.107	0.076	0.165	0.079	0.079	0.063	0.071	0.09	0.123	ID	0.09	0.108	0.08	0.093	0.112	0.136	0.121	0.095	0.107	0.142
AlucOBP29	0.148	0.11	0.186	0.063	0.069	0.164	0.068	0.057	0.068	0.048	0.097	0.144	0.077	0.073	0.043	0.091	0.088	0.087	0.048	0.113	0.078	0.054	0.178	0.078	0.195	0.082	0.085	0.09	ID	0.08	0.186	0.141	0.078	0.06	0.078	0.063	0.092	0.08
AlucOBP30	0.106	0.041	0.075	0.1	0.528	0.075	0.151	0.129	0.15	0.138	0.055	0.087	0.079	0.134	0.103	0.113	0.127	0.289	0.119	0.074	0.162	0.117	0.06	0.152	0.066	0.204	0.127	0.108	0.08	ID	0.062	0.084	0.133	0.147	0.134	0.123	0.129	0.111
AlucOBP31	0.165	0.084	0.572	0.1	0.1	0.211	0.086	0.089	0.077	0.082	0.135	0.165	0.076	0.072	0.086	0.057	0.062	0.082	0.096	0.238	0.067	0.062	0.362	0.086	0.668	0.096	0.07	0.08	0.186	0.062	ID	0.165	0.076	0.065	0.077	0.082	0.091	0.065
AlucOBP32	0.202	0.095	0.156	0.094	0.072	0.203	0.071	0.086	0.098	0.092	0.135	0.2	0.126	0.098	0.091	0.065	0.12	0.076	0.109	0.202	0.071	0.071	0.148	0.081	0.183	0.086	0.101	0.093	0.141	0.084	0.165	ID	0.126	0.058	0.076	0.071	0.076	0.069
AlucOBP33	0.09	0.057	0.096	0.135	0.135	0.101	0.229	0.111	0.193	0.135	0.06	0.09	0.141	0.163	0.191	0.158	0.102	0.119	0.169	0.101	0.191	0.169	0.055	0.182	0.086	0.15	0.176	0.112	0.078	0.133	0.076	0.126	ID	0.126	0.14	0.139	0.169	0.191
AlucOBP34	0.083	0.038	0.06	0.101	0.142	0.09	0.173	0.121	0.151	0.151	0.062	0.054	0.109	0.145	0.105	0.159	0.124	0.169	0.135	0.059	0.179	0.129	0.082	0.153	0.055	0.176	0.171	0.136	0.06	0.147	0.065	0.058	0.126	ID	0.141	0.098	0.134	0.167
AlucOBP35	0.111	0.074	0.072	0.081	0.147	0.112	0.112	0.127	0.113	0.075	0.06	0.106	0.124	0.143	0.116	0.143	0.138	0.153	0.127	0.091	0.119	0.132	0.074	0.121	0.082	0.146	0.175	0.121	0.078	0.134	0.077	0.076	0.14	0.141	ID	0.141	0.113	0.125
AlucOBP36	0.075	0.063	0.082	0.098	0.146	0.066	0.188	0.129	0.461	0.261	0.065	0.085	0.142	0.18	0.173	0.251	0.153	0.183	0.253	0.096	0.272	0.2	0.093	0.161	0.091	0.196	0.174	0.095	0.063	0.123	0.082	0.071	0.139	0.098	0.141	ID	0.311	0.191
AlucOBP37	0.101	0.068	0.077	0.119	0.18	0.071	0.206	0.136	0.273	0.191	0.06	0.095	0.141	0.194	0.175	0.197	0.152	0.191	0.477	0.091	0.212	0.207	0.07	0.217	0.082	0.126	0.187	0.107	0.092	0.129	0.091	0.076	0.169	0.134	0.113	0.311	ID	0.204
AlucOBP38	0.073	0.077	0.07	0.099	0.156	0.084	0.196	0.159	0.2	0.175	0.08	0.068	0.155	0.153	0.169	0.198	0.127	0.125	0.187	0.074	0.24	0.192	0.063	0.153	0.065	0.138	0.585	0.142	0.08	0.111	0.065	0.069	0.191	0.167	0.125	0.191	0.204	ID
